# Supplementary material for: The Early Oxidative Stress Induced by Mercury and Cadmium Is Modulated by Ethylene in Medicago sativa Seedlings
Source: Antioxidants (Basel). 2023 Feb 22;12(3):551. doi: 10.3390/antiox12030551 (PMC10045221; doi:10.3390/antiox12030551)
Supplement: Supplementary file 1 [file antioxidants-12-00551-s001.zip]

Archive with 1 entries (1 files):
- antioxidants-2201463-supplementary.pdf
